# Supplementary material for: Polyacrylamide-Based Block Copolymer Bearing Pyridine Groups Shows Unexpected Salt-Induced LCST Behavior
Source: Molecules. 2023 Mar 24;28(7):2921. doi: 10.3390/molecules28072921 (PMC10095976; doi:10.3390/molecules28072921)
Supplement: Supplementary file 1 [file molecules-28-02921-s001.zip]

Archive with 1 entries (1 files):
- molecules-2271281-supplementary.pdf
